# Supplementary material for: First report of the Gondwana genus Beatogordius from India, with further records of two Chordodes species (Gordiida, Nematomorpha)
Source: Zookeys. 2017 Jan 5;(643):53–61. doi: 10.3897/zookeys.643.10506 (PMC5242266; doi:10.3897/zookeys.643.10506)
Supplement: XML Treatment for Beatogordius nagalandis [file zookeys.643.10506-treatment1.xml]

<!DOCTYPE tp:taxon-treatment
  PUBLIC "-//TaxonX//DTD Taxonomic Treatment Publishing DTD v0 20100105//EN" "tax-treatment-NSO.dtd">
<tp:taxon-treatment xmlns:tp="http://www.plazi.org/taxpub"><tp:treatment-meta><kwd-group><label>Taxon classification</label><kwd><named-content content-type="kingdom">Animalia</named-content></kwd><kwd><named-content content-type="order">Gordioidea</named-content></kwd><kwd><named-content content-type="family">Chordodidae</named-content></kwd></kwd-group><mixed-citation publication-type="journal"><person-group><name><surname>Yadav</surname><given-names>Arun K.</given-names></name><name><surname>Schmidt-Rhaesa</surname><given-names>Andreas</given-names></name><name><surname>Limatemjen</surname><given-names/></name></person-group><article-title>First report of the Gondwana genus <italic><tp:taxon-name><tp:taxon-name-part taxon-name-part-type="genus">Beatogordius</tp:taxon-name-part></tp:taxon-name></italic> from India, with further records of two <italic><tp:taxon-name><tp:taxon-name-part taxon-name-part-type="genus">Chordodes</tp:taxon-name-part></tp:taxon-name></italic> species (<tp:taxon-name><tp:taxon-name-part taxon-name-part-type="above-genus">Gordiida</tp:taxon-name-part></tp:taxon-name>, <tp:taxon-name><tp:taxon-name-part taxon-name-part-type="phylum">Nematomorpha</tp:taxon-name-part></tp:taxon-name>)</article-title><source>Zookeys</source><day>5</day><month>1</month><year>2017</year><volume>2017</volume><issue>643</issue><fpage>53</fpage><lpage>61</lpage><pub-id pub-id-type="doi">10.3897/zookeys.643.10506</pub-id></mixed-citation></tp:treatment-meta><tp:nomenclature><tp:taxon-name>
            <tp:taxon-name-part taxon-name-part-type="genus">Beatogordius</tp:taxon-name-part>
            <tp:taxon-name-part taxon-name-part-type="species">nagalandis</tp:taxon-name-part>
            <object-id xmlns:xlink="http://www.w3.org/1999/xlink" content-type="zoobank" xlink:type="simple">http://zoobank.org/0522D719-7394-4017-9214-4A14F14C4F90</object-id>
          </tp:taxon-name><tp:taxon-status xmlns:xlink="http://www.w3.org/1999/xlink" xlink:type="simple">sp. n.</tp:taxon-status><xref ref-type="fig" rid="F1">Figs 1</xref><xref ref-type="fig" rid="F2">, 2</xref></tp:nomenclature><tp:treatment-sec sec-type="type locality" id="SECID0EUGAC"><title>Type locality.</title><p>P-Khel Viswema Village, Kohima, Nagaland, India, from the community tap water. Collected by Mrs Bazule Toso.</p></tp:treatment-sec><tp:treatment-sec sec-type="material" id="SECID0EZGAC"><title>Holotype.</title><p>A single male specimen from the type locality; alcohol preserved pieces of holotype deposited in the Museum of Department of Zoology, NEHU, Shillong with the accession no. MDOZ/NEHU/INV/112.</p></tp:treatment-sec><tp:treatment-sec sec-type="host" id="SECID0E5GAC"><title>Host.</title><p>unknown</p></tp:treatment-sec><tp:treatment-sec sec-type="etymology" id="SECID0EDHAC"><title>Etymology.</title><p>The species has been named after one of the Indian states, Nagaland, from where the specimen was collected.</p></tp:treatment-sec><tp:treatment-sec sec-type="diagnosis" id="SECID0EIHAC"><title>Diagnosis.</title><p>Cuticle in midbody with longitudinal elevated ridges, which sometimes branch and fuse. Ridges highest in the central part, lower in lateral parts. Surface of ridges with fine cracks perpendicular to longitudinal axis. Cuticle between the ridges with 4 µm long spines. Ridges change to isolated areoles towards the anterior, anterior tip free of cuticular structures. Posterior end of male with two tail lobes, each lobe about three times as long as wide. Cloacal opening surrounded by spines, further spines in the region posterior of the cloacal opening. Anterolateral bristlefields are likely present. Adhesive warts with a keel are present on the ventral side anterior of the cloacal opening.</p><!--PageBreak--><!--PageBreak--></tp:treatment-sec><tp:treatment-sec sec-type="description" id="SECID0EPHAC"><title>Description.</title><p>The holotype is 130 mm long, with a diameter of 0.37 mm in the midbody region. The specimen is very light (yellowish-white) in colour. The posterior end has two tail lobes.</p><p>The cuticle is structured by long elevated bands or ridges running parallel to the longitudinal axis of the animal (Fig. <xref ref-type="fig" rid="F1">1a–d</xref>). These bands sometimes branch or fuse, and branches may end blindly (Fig. <xref ref-type="fig" rid="F1">1b, c</xref>). In most observed regions the bands are composed of a higher central part and lateral lower parts (Fig. <xref ref-type="fig" rid="F1">1d, e</xref>). In some regions the lower parts were not clearly observed, but this may be due to a covering of dirt in the region between the bands. The surface of the bands contains numerous fine cracks orientated perpendicular to their axis (Fig. <xref ref-type="fig" rid="F1">1d</xref>). In some regions these cracks appear without a certain pattern and are only partial (Fig. <xref ref-type="fig" rid="F1">1e</xref>), in others they appear to separate the band into numerous subunits (Fig. <xref ref-type="fig" rid="F1">1d</xref>). The region between the bands is often filled with debris, in parts where the dirt could be removed there are bristles or spines which are up to 4 µm long (Fig. <xref ref-type="fig" rid="F1">1d, e</xref>).</p><fig id="F1" position="float" orientation="portrait"><label>Figure 1.</label><caption><p>
          <italic><tp:taxon-name><tp:taxon-name-part taxon-name-part-type="genus">Beatogordius</tp:taxon-name-part> <tp:taxon-name-part taxon-name-part-type="species">nagalandis</tp:taxon-name-part></tp:taxon-name></italic> sp. n., cuticular pattern: <bold>a</bold> cuticular pattern at lower magnification <bold>b, c</bold> branching and fusion of “bands”, space between bands is filled with debris <bold>d, e</bold> spines are present between the bands, fine cracks structure the bands stronger (d) or weaker (e) into subunits.</p></caption><graphic xmlns:xlink="http://www.w3.org/1999/xlink" xlink:href="zookeys-643-053-g001.jpg" position="float" orientation="portrait" xlink:type="simple" id="oo_117081.jpg"/></fig><p>In the anterior end, approximately 270 µm from the anterior tip, the longitudinal bands gradually turn into polygonal or irregularly shaped individual areoles (Fig. <xref ref-type="fig" rid="F2">2a–c</xref>). Between these areoles solid spines of 1–2 µm length are scattered (Fig. <xref ref-type="fig" rid="F2">2d</xref>). The anterior most 75 µm are free of cuticular structures (Fig. <xref ref-type="fig" rid="F2">2a</xref>).</p><fig id="F2" position="float" orientation="portrait"><label>Figure 2.</label><caption><p>
          <italic><tp:taxon-name><tp:taxon-name-part taxon-name-part-type="genus">Beatogordius</tp:taxon-name-part> <tp:taxon-name-part taxon-name-part-type="species">nagalandis</tp:taxon-name-part></tp:taxon-name></italic> sp. n., anterior and posterior end: <bold>a</bold> anterior end in low magnification, approximate positions of images b and c are indicated <bold>b, c</bold> transition of “bands” into areoles in two different regions as indicated in fig. a <bold>d</bold> fine spines are present between areoles in the anterior end <bold>e</bold> region of the cloacal opening (<bold>co</bold>) with circumcloacal spines (<bold>ccs</bold>) and postcloacal spines (pcs) <bold>f</bold> ventral view on posterior end with cloacal opening (<bold>co</bold>), postcloacal spines (<bold>pcs</bold>) and precloacal bristle fields (<bold>pbf</bold>). Approximate positions of images e and g are indicated by dotted rectangles <bold>g</bold> some bristles from the precloacal bristle fields <bold>h</bold> position of the broad rows of keeled structures (see dashed markings) on the ventral side of the animal <bold>i</bold> magnification of keeled structures (arrows).</p></caption><graphic xmlns:xlink="http://www.w3.org/1999/xlink" xlink:href="zookeys-643-053-g002.jpg" position="float" orientation="portrait" xlink:type="simple" id="oo_117082.jpg"/></fig><p>The posterior end has two tail lobes and contains the ventral cloacal opening (Fig. <xref ref-type="fig" rid="F2">2f</xref>). This is oval, approximately 20 × 45 µm in size and surrounded by circumcloacal spines (Fig. <xref ref-type="fig" rid="F2">2e</xref>). These spines are stout, approximately 5 µm long, which are apically branched. The cloacal opening is 30–35 µm from the point where the separation into two tail lobes starts. The tail lobes are approximately three times as long as broad (roughly 300 × 100 mm). Posterior to the cloacal opening, extending onto the inner side of the tail lobes, are conical spines, which decrease in size posteriorly (Fig. <xref ref-type="fig" rid="F2">2e, f</xref>). Anterolaterally of the cloacal opening are structures which could represent parts of anterocloacal bristle fields, but as there is some dirt and suboptimal cuticle preservation in this region, this observation has to be taken with caution (Fig. <xref ref-type="fig" rid="F2">2f, g</xref>).</p><p>In the ventral region anterior of the posterior end, modifications of the cuticle were observed. There are paired stripes, in which elevation with longitudinal keels of 7.5 to 10 µm occur (Fig. <xref ref-type="fig" rid="F2">2h, i</xref>). Eight rows of such keeled structures occur in one stripe.</p></tp:treatment-sec><tp:treatment-sec sec-type="Taxonomic remarks" id="SECID0EGMAC"><title>Taxonomic remarks.</title><p>In most <italic><tp:taxon-name><tp:taxon-name-part taxon-name-part-type="genus">Beatogordius</tp:taxon-name-part></tp:taxon-name></italic> species, areoles are clearly recognized as the basic elements, which form the longitudinal lines, and should be considered a characteristic of the genus (<xref ref-type="bibr" rid="B1">De Villalobos et al. 2003</xref>, <xref ref-type="bibr" rid="B5">Schmidt-Rhaesa and de Villalobos 2002</xref>). More or less continuous lines occur in <italic><tp:taxon-name><tp:taxon-name-part taxon-name-part-type="genus">Beatogordius</tp:taxon-name-part> <tp:taxon-name-part taxon-name-part-type="species">sankurensis</tp:taxon-name-part></tp:taxon-name></italic> Sciacchitano, 1958 and <italic><tp:taxon-name><tp:taxon-name-part taxon-name-part-type="genus">Beatogordius</tp:taxon-name-part> <tp:taxon-name-part taxon-name-part-type="species">wilsoni</tp:taxon-name-part></tp:taxon-name></italic> Sciacchitano, 1958 from Africa (see <xref ref-type="bibr" rid="B5">Schmidt-Rhaesa and de Villalobos 2002</xref>), <italic><tp:taxon-name><tp:taxon-name-part taxon-name-part-type="genus">Beatogordius</tp:taxon-name-part> <tp:taxon-name-part taxon-name-part-type="species">lineatus</tp:taxon-name-part></tp:taxon-name></italic> Schmidt-Rhaesa &amp; Bryant, 2004 from Australia (<xref ref-type="bibr" rid="B4">Schmidt-Rhaesa and Bryant 2004</xref>), and <italic><tp:taxon-name><tp:taxon-name-part taxon-name-part-type="genus">Beatogordius</tp:taxon-name-part> <tp:taxon-name-part taxon-name-part-type="species">chinensis</tp:taxon-name-part></tp:taxon-name></italic> Schmidt-Rhaesa, 2011 from China (<xref ref-type="bibr" rid="B3">Schmidt-Rhaesa 2011</xref>). Among all the above-mentioned species, <italic><tp:taxon-name><tp:taxon-name-part taxon-name-part-type="genus">Beatogordius</tp:taxon-name-part> <tp:taxon-name-part taxon-name-part-type="species">chinensis</tp:taxon-name-part></tp:taxon-name></italic> is the only species to display long spines in the region between the longitudinal bands. The difference from the Indian <italic><tp:taxon-name><tp:taxon-name-part taxon-name-part-type="genus">Beatogordius</tp:taxon-name-part></tp:taxon-name></italic> is that in <italic><tp:taxon-name><tp:taxon-name-part taxon-name-part-type="genus">Beatogordius</tp:taxon-name-part> <tp:taxon-name-part taxon-name-part-type="species">chinensis</tp:taxon-name-part></tp:taxon-name></italic> the bands have a “pearl-collar” appearance, which means that they usually have broader and narrower regions, whereas in the <!--PageBreak-->Indian <italic><tp:taxon-name><tp:taxon-name-part taxon-name-part-type="genus">Beatogordius</tp:taxon-name-part></tp:taxon-name></italic> the bands are of continuous thickness. It might be supposed that the Indian and the Chinese species are closely related. <italic><tp:taxon-name><tp:taxon-name-part taxon-name-part-type="genus">Beatogordius</tp:taxon-name-part> <tp:taxon-name-part taxon-name-part-type="species">chinensis</tp:taxon-name-part></tp:taxon-name></italic> is the only species reported outside former Gondwana continents, but the collecting locality in Yunnan province is very close to Nagaland province, approximately 300–400 km east.</p></tp:treatment-sec><ref-list><ref id="B1"><mixed-citation xmlns:xlink="http://www.w3.org/1999/xlink" xlink:type="simple">
          <person-group><name name-style="western"><surname>De Villalobos</surname><given-names>LC</given-names></name><name name-style="western"><surname>Schmidt-Rhaesa</surname><given-names>A</given-names></name><name name-style="western"><surname>Zanca</surname><given-names>F</given-names></name></person-group> (<year>2003</year>) <article-title>Revision of the genus <italic><tp:taxon-name><tp:taxon-name-part taxon-name-part-type="genus">Beatogordius</tp:taxon-name-part></tp:taxon-name></italic> (<tp:taxon-name><tp:taxon-name-part taxon-name-part-type="above-genus">Gordiida</tp:taxon-name-part></tp:taxon-name>, <tp:taxon-name><tp:taxon-name-part taxon-name-part-type="phylum">Nematomorpha</tp:taxon-name-part></tp:taxon-name>). II. South American species with description of two new species.</article-title> <source>Memorias do Instituto Oswaldo Cruz</source> <volume>98</volume>: <fpage>115</fpage>–<lpage>128</lpage>. <ext-link xlink:type="simple" ext-link-type="doi" xlink:href="10.1590/S0074-02762003000100015">https://doi.org/10.1590/S0074-02762003000100015</ext-link></mixed-citation></ref><ref id="B5"><mixed-citation xmlns:xlink="http://www.w3.org/1999/xlink" xlink:type="simple">
          <person-group><name name-style="western"><surname>Schmidt-Rhaesa</surname><given-names>A</given-names></name><name name-style="western"><surname>De Villalobos</surname><given-names>LC</given-names></name></person-group> (<year>2002</year>) <article-title>Revision of the genus <italic><tp:taxon-name><tp:taxon-name-part taxon-name-part-type="genus">Beatogordius</tp:taxon-name-part></tp:taxon-name></italic> (<tp:taxon-name><tp:taxon-name-part taxon-name-part-type="phylum">Nematomorpha</tp:taxon-name-part></tp:taxon-name>). I. African species including <italic><tp:taxon-name><tp:taxon-name-part taxon-name-part-type="genus">Chordodiolus</tp:taxon-name-part> <tp:taxon-name-part taxon-name-part-type="species">echinatus</tp:taxon-name-part></tp:taxon-name></italic>.</article-title> <source>Annales du Musee Royale de l´Afrique Centrale (Zoologie)</source> <volume>290</volume>: <fpage>1</fpage>–<lpage>25</lpage>.</mixed-citation></ref><ref id="B4"><mixed-citation xmlns:xlink="http://www.w3.org/1999/xlink" xlink:type="simple">
          <person-group><name name-style="western"><surname>Schmidt-Rhaesa</surname><given-names>A</given-names></name><name name-style="western"><surname>Bryant</surname><given-names>MS</given-names></name></person-group> (<year>2004</year>) <article-title>Filling the Gondwana gaps: new species and new reports of the genus <italic><tp:taxon-name><tp:taxon-name-part taxon-name-part-type="genus">Beatogordius</tp:taxon-name-part></tp:taxon-name></italic> Heinze, 1934 (<tp:taxon-name><tp:taxon-name-part taxon-name-part-type="phylum">Nematomorpha</tp:taxon-name-part></tp:taxon-name>) from Australia and Madagascar.</article-title> <source>Systematic Parasitology</source> <volume>57</volume>: <fpage>173</fpage>–<lpage>181</lpage>. <ext-link xlink:type="simple" ext-link-type="doi" xlink:href="10.1023/B:SYPA.0000019084.58675.e0">https://doi.org/10.1023/B:SYPA.0000019084.58675.e0</ext-link></mixed-citation></ref><ref id="B3"><mixed-citation xmlns:xlink="http://www.w3.org/1999/xlink" xlink:type="simple">
          <person-group><name name-style="western"><surname>Schmidt-Rhaesa</surname><given-names>A</given-names></name></person-group> (<year>2011</year>) <article-title><italic><tp:taxon-name><tp:taxon-name-part taxon-name-part-type="genus">Beatogordius</tp:taxon-name-part> <tp:taxon-name-part taxon-name-part-type="species">chinensis</tp:taxon-name-part></tp:taxon-name></italic> (<tp:taxon-name><tp:taxon-name-part taxon-name-part-type="phylum">Nematomorpha</tp:taxon-name-part></tp:taxon-name>, <tp:taxon-name><tp:taxon-name-part taxon-name-part-type="above-genus">Gordiida</tp:taxon-name-part></tp:taxon-name>), a new species from China.</article-title> <source>Verhandlungen des Naturwissenschaftlichen Vereins in Hamburg</source> <volume>46</volume>: <fpage>243</fpage>–<lpage>248</lpage>.</mixed-citation></ref></ref-list></tp:taxon-treatment>
