# Supplementary material for: First report of the Gondwana genus Beatogordius from India, with further records of two Chordodes species (Gordiida, Nematomorpha)
Source: Zookeys. 2017 Jan 5;(643):53–61. doi: 10.3897/zookeys.643.10506 (PMC5242266; doi:10.3897/zookeys.643.10506)
Supplement: XML Treatment for Chordodes combiareolatus [file zookeys.643.10506-treatment2.xml]

<!DOCTYPE tp:taxon-treatment
  PUBLIC "-//TaxonX//DTD Taxonomic Treatment Publishing DTD v0 20100105//EN" "tax-treatment-NSO.dtd">
<tp:taxon-treatment xmlns:tp="http://www.plazi.org/taxpub"><tp:treatment-meta><kwd-group><label>Taxon classification</label><kwd><named-content content-type="kingdom">Animalia</named-content></kwd><kwd><named-content content-type="order">Gordioidea</named-content></kwd><kwd><named-content content-type="family">Chordodidae</named-content></kwd></kwd-group><mixed-citation publication-type="journal"><person-group><name><surname>Yadav</surname><given-names>Arun K.</given-names></name><name><surname>Schmidt-Rhaesa</surname><given-names>Andreas</given-names></name><name><surname>Limatemjen</surname><given-names/></name></person-group><article-title>First report of the Gondwana genus <italic><tp:taxon-name><tp:taxon-name-part taxon-name-part-type="genus">Beatogordius</tp:taxon-name-part></tp:taxon-name></italic> from India, with further records of two <italic><tp:taxon-name><tp:taxon-name-part taxon-name-part-type="genus">Chordodes</tp:taxon-name-part></tp:taxon-name></italic> species (<tp:taxon-name><tp:taxon-name-part taxon-name-part-type="above-genus">Gordiida</tp:taxon-name-part></tp:taxon-name>, <tp:taxon-name><tp:taxon-name-part taxon-name-part-type="phylum">Nematomorpha</tp:taxon-name-part></tp:taxon-name>)</article-title><source>Zookeys</source><day>5</day><month>1</month><year>2017</year><volume>2017</volume><issue>643</issue><fpage>53</fpage><lpage>61</lpage><pub-id pub-id-type="doi">10.3897/zookeys.643.10506</pub-id></mixed-citation></tp:treatment-meta><tp:nomenclature><tp:taxon-name>
            <tp:taxon-name-part taxon-name-part-type="genus">Chordodes</tp:taxon-name-part>
            <tp:taxon-name-part taxon-name-part-type="species">combiareolatus</tp:taxon-name-part>
          </tp:taxon-name><tp:taxon-authority>Schmidt-Rhaesa, Limatemjen &amp; Yadav, 2015</tp:taxon-authority><xref ref-type="fig" rid="F3">Figure 3a–c</xref><!--PageBreak--></tp:nomenclature><tp:treatment-sec sec-type="Locality" id="SECID0EEBAE"><title>Locality.</title><p>Tzuden stream of Longjang village, Mokokchung district, Nagaland, India. Collected by Mr &amp; Mrs Lanu Pongen.</p></tp:treatment-sec><tp:treatment-sec sec-type="description" id="SECID0EJBAE"><title>Description.</title><p>Female specimen of 260 mm length and 1.5 mm in diameter. The cuticular characters correspond to the ones previously described by <xref ref-type="bibr" rid="B10">Schmidt-Rhaesa et al. (2015)</xref> for this species; the characteristic combination of simple and tubercular areoles are present (Fig. <xref ref-type="fig" rid="F3">3c</xref>). Crowned areoles were observed in different grades of completeness (Fig. <xref ref-type="fig" rid="F3">3a, b</xref>). The species had been described on the basis of a female specimen from Nagaland (<xref ref-type="bibr" rid="B10">Schmidt-Rhaesa et al. 2015</xref>); the male remains unknown.</p><fig id="F3" position="float" orientation="portrait"><label>Figure 3.</label><caption><p>
          <bold>a–c</bold> <italic><tp:taxon-name><tp:taxon-name-part taxon-name-part-type="genus">Chordodes</tp:taxon-name-part> <tp:taxon-name-part taxon-name-part-type="species">combiareolatus</tp:taxon-name-part></tp:taxon-name></italic>: <bold>a, b</bold> cluster of crowned areoles (<bold>crar</bold>) and circumcluster areoles (<bold>ccar</bold>) in different degrees of preservation of the apical filaments <bold>c</bold> simple areoles (<bold>sar</bold>) and the combined simple/tubercle areoles (<bold>tar</bold>) characteristic for this species <bold>d–h</bold> <italic><tp:taxon-name><tp:taxon-name-part taxon-name-part-type="genus">Chordodes</tp:taxon-name-part></tp:taxon-name></italic> cf. <italic><tp:taxon-name><tp:taxon-name-part taxon-name-part-type="species">furnessi</tp:taxon-name-part></tp:taxon-name></italic>: <bold>d</bold> simple areoles (<bold>sar</bold>) and bulging areoles (<bold>bar</bold>) between clusters of crowned areoles (<bold>ccar</bold> = circumcluster areoles) <bold>e</bold> thorn areole (<bold>thar</bold>) <bold>f</bold> tubercle (<bold>tu</bold>) <bold>g, h</bold> two different clusters of crowned and circumcluster areoles, where no differences between these two types of areoles are visible.</p></caption><graphic xmlns:xlink="http://www.w3.org/1999/xlink" xlink:href="zookeys-643-053-g003.jpg" position="float" orientation="portrait" xlink:type="simple" id="oo_117084.jpg"/></fig></tp:treatment-sec><ref-list><ref id="B10"><mixed-citation xmlns:xlink="http://www.w3.org/1999/xlink" xlink:type="simple">
          <person-group><name name-style="western"><surname>Schmidt-Rhaesa</surname><given-names>A</given-names></name><name name-style="western"><surname>Limatemjen</surname></name><name name-style="western"><surname>Yadav</surname><given-names>AK</given-names></name></person-group> (<year>2015</year>) <article-title><italic><tp:taxon-name><tp:taxon-name-part taxon-name-part-type="genus">Chordodes</tp:taxon-name-part> <tp:taxon-name-part taxon-name-part-type="species">combiareolatus</tp:taxon-name-part></tp:taxon-name></italic>, a new species of horsehair worms (<tp:taxon-name><tp:taxon-name-part taxon-name-part-type="phylum">Nematomorpha</tp:taxon-name-part></tp:taxon-name>) from Nagaland, India, with further comments on <italic><tp:taxon-name><tp:taxon-name-part taxon-name-part-type="genus">Chordodes</tp:taxon-name-part> <tp:taxon-name-part taxon-name-part-type="species">moutoni</tp:taxon-name-part></tp:taxon-name></italic>.</article-title> <source>Zootaxa</source> <volume>3925</volume>: <fpage>202</fpage>–<lpage>210</lpage>. <ext-link xlink:type="simple" ext-link-type="doi" xlink:href="10.11646/zootaxa.3925.2.3">https://doi.org/10.11646/zootaxa.3925.2.3</ext-link></mixed-citation></ref></ref-list></tp:taxon-treatment>
