# Supplementary material for: First report of the Gondwana genus Beatogordius from India, with further records of two Chordodes species (Gordiida, Nematomorpha)
Source: Zookeys. 2017 Jan 5;(643):53–61. doi: 10.3897/zookeys.643.10506 (PMC5242266; doi:10.3897/zookeys.643.10506)
Supplement: XML Treatment for Chordodes cf. furnessi [file zookeys.643.10506-treatment3.xml]

<!DOCTYPE tp:taxon-treatment
  PUBLIC "-//TaxonX//DTD Taxonomic Treatment Publishing DTD v0 20100105//EN" "tax-treatment-NSO.dtd">
<tp:taxon-treatment xmlns:tp="http://www.plazi.org/taxpub"><tp:treatment-meta><kwd-group><label>Taxon classification</label><kwd><named-content content-type="kingdom">Animalia</named-content></kwd><kwd><named-content content-type="order">Gordioidea</named-content></kwd><kwd><named-content content-type="family">Chordodidae</named-content></kwd></kwd-group><mixed-citation publication-type="journal"><person-group><name><surname>Yadav</surname><given-names>Arun K.</given-names></name><name><surname>Schmidt-Rhaesa</surname><given-names>Andreas</given-names></name><name><surname>Limatemjen</surname><given-names/></name></person-group><article-title>First report of the Gondwana genus <italic><tp:taxon-name><tp:taxon-name-part taxon-name-part-type="genus">Beatogordius</tp:taxon-name-part></tp:taxon-name></italic> from India, with further records of two <italic><tp:taxon-name><tp:taxon-name-part taxon-name-part-type="genus">Chordodes</tp:taxon-name-part></tp:taxon-name></italic> species (<tp:taxon-name><tp:taxon-name-part taxon-name-part-type="above-genus">Gordiida</tp:taxon-name-part></tp:taxon-name>, <tp:taxon-name><tp:taxon-name-part taxon-name-part-type="phylum">Nematomorpha</tp:taxon-name-part></tp:taxon-name>)</article-title><source>Zookeys</source><day>5</day><month>1</month><year>2017</year><volume>2017</volume><issue>643</issue><fpage>53</fpage><lpage>61</lpage><pub-id pub-id-type="doi">10.3897/zookeys.643.10506</pub-id></mixed-citation></tp:treatment-meta><tp:nomenclature><tp:taxon-name>
            <tp:taxon-name-part taxon-name-part-type="genus">Chordodes</tp:taxon-name-part>
            <tp:taxon-name-part taxon-name-part-type="uncertainty-rank">cf.</tp:taxon-name-part>
            <tp:taxon-name-part taxon-name-part-type="species">furnessi</tp:taxon-name-part>
          </tp:taxon-name><tp:taxon-authority>(Montgomery, 1898)</tp:taxon-authority><xref ref-type="fig" rid="F3">Figs 3d–h</xref><xref ref-type="fig" rid="F4">, 4</xref></tp:nomenclature><tp:treatment-sec sec-type="Locality" id="SECID0EUFAE"><title>Locality.</title><p>Tzuden stream of Longjang village, Mokokchung district, Nagaland, India. Collected by Mr &amp; Mrs Lanu Pongen.</p></tp:treatment-sec><tp:treatment-sec sec-type="description" id="SECID0EZFAE"><title>Description.</title><p>Female specimen of 264 mm length and 1.5 mm diameter. Simple areoles are flat and have fine bristles on top (Fig. <xref ref-type="fig" rid="F3">3d, f</xref>). Tubercle areoles and thorn areoles are present, but rare (Fig. <xref ref-type="fig" rid="F3">3e, f</xref>). Bulging areoles occur, mostly in pairs (Figs <xref ref-type="fig" rid="F3">3d, g</xref>, <xref ref-type="fig" rid="F4">4b, c</xref>). There is no distinction between crowned areoles and circumcluster areoles, all such areoles within one cluster have a similar shape and differ only slightly in size (Figs <xref ref-type="fig" rid="F3">3g, h</xref>, <xref ref-type="fig" rid="F4">4a</xref>). Crowned areoles with long apical filaments are present and restricted to a paired longitudinal line, presumably on the ventral side of the animal (Fig. <xref ref-type="fig" rid="F4">4b, c</xref>). Towards the anterior end there is a transition of the cuticular pattern; only one type of areole is present in the anterior end, which resembles simple areoles, is moderately elevated and has numerous bristles on top (Fig. <xref ref-type="fig" rid="F4">4d-f</xref>). Scattered spines are present between these areoles (Fig. <xref ref-type="fig" rid="F4">4f</xref>).</p><fig id="F4" position="float" orientation="portrait"><label>Figure 4.</label><caption><p>
          <italic><tp:taxon-name><tp:taxon-name-part taxon-name-part-type="genus">Chordodes</tp:taxon-name-part></tp:taxon-name></italic> cf. <italic><tp:taxon-name><tp:taxon-name-part taxon-name-part-type="species">furnessi</tp:taxon-name-part></tp:taxon-name></italic>: <bold>a</bold> fine structure of areole from a crowned areole cluster <bold>b</bold> clusters containing crowned areoles with long apical bristles (arrowed) along the assumed midventral line (<bold>mvl</bold>) <bold>c</bold> in such clusters crowned areoles (<bold>crar</bold>) and circumcluster areoles (<bold>ccar</bold>) can be distinguished (bar = bulging areoles) <bold>d</bold> anterior end of the animal <bold>e</bold> fine structure of areoles in the anterior end <bold>f</bold> some spines (arrowed) are present between the areoles in the anterior end.</p></caption><graphic xmlns:xlink="http://www.w3.org/1999/xlink" xlink:href="zookeys-643-053-g004.jpg" position="float" orientation="portrait" xlink:type="simple" id="oo_117085.jpg"/></fig></tp:treatment-sec><tp:treatment-sec sec-type="Taxonomic remarks" id="SECID0ETIAE"><title>Taxonomic remarks.</title><p>In most <italic><tp:taxon-name><tp:taxon-name-part taxon-name-part-type="genus">Chordodes</tp:taxon-name-part></tp:taxon-name></italic> species, there are clusters composed of central crowned areoles and surrounding circumcluster areoles. These two types differ in structure but in some species, clusters are composed of areoles of the same type: <italic><tp:taxon-name><tp:taxon-name-part taxon-name-part-type="genus">Chordodes</tp:taxon-name-part> <tp:taxon-name-part taxon-name-part-type="species">furnessi</tp:taxon-name-part></tp:taxon-name></italic> Montgomery, 1898 is one such species, first described from Borneo (Indonesia). <xref ref-type="bibr" rid="B8">Schmidt-Rhaesa and Yadav (2004)</xref> found specimens from Shillong, India which is very similar to this species, but, because of slight differences observed, it was recorded as <italic><tp:taxon-name><tp:taxon-name-part taxon-name-part-type="genus">Chordodes</tp:taxon-name-part></tp:taxon-name></italic> cf. <italic><tp:taxon-name><tp:taxon-name-part taxon-name-part-type="species">furnessi</tp:taxon-name-part></tp:taxon-name></italic>. This newly reported specimen corresponds to the description given by <xref ref-type="bibr" rid="B8">Schmidt-Rhaesa and Yadav (2004)</xref>, but adds some further observations. Bulging areoles were not previously reported, but they are figured (Fig. <xref ref-type="fig" rid="F1">1b</xref> <!--PageBreak-->in <xref ref-type="bibr" rid="B8">Schmidt-Rhaesa and Yadav 2004</xref>). Solid thorns have not been reported previously from this species, but are present in the newly reported specimen. Tubercles occur usually in the genus <italic><tp:taxon-name><tp:taxon-name-part taxon-name-part-type="genus">Chordodes</tp:taxon-name-part></tp:taxon-name></italic> as tubercle areoles, i.e., as areoles with a central tubercle on top, but in the present specimen, they occur near the base of simple areoles, as reported by <xref ref-type="bibr" rid="B8">Schmidt-Rhaesa and Yadav (2004)</xref>. Due to these observations it is assumed that the specimens reported by <xref ref-type="bibr" rid="B8">Schmidt-Rhaesa and Yadav (2004)</xref> and in this work belong to the same species, which may or may not be <italic><tp:taxon-name><tp:taxon-name-part taxon-name-part-type="genus">Chordodes</tp:taxon-name-part> <tp:taxon-name-part taxon-name-part-type="species">furnessi</tp:taxon-name-part></tp:taxon-name></italic>. The lack of rare structures such as thorns may be due to the scarceness of these structures.</p><!--PageBreak--></tp:treatment-sec><tp:treatment-sec><!--Section generated to contain objects referenced in tp:taxon-treatment.--><fig id="F3" position="float" orientation="portrait"><label>Figure 3.</label><caption><p>
          <bold>a–c</bold> <italic><tp:taxon-name><tp:taxon-name-part taxon-name-part-type="genus">Chordodes</tp:taxon-name-part> <tp:taxon-name-part taxon-name-part-type="species">combiareolatus</tp:taxon-name-part></tp:taxon-name></italic>: <bold>a, b</bold> cluster of crowned areoles (<bold>crar</bold>) and circumcluster areoles (<bold>ccar</bold>) in different degrees of preservation of the apical filaments <bold>c</bold> simple areoles (<bold>sar</bold>) and the combined simple/tubercle areoles (<bold>tar</bold>) characteristic for this species <bold>d–h</bold> <italic><tp:taxon-name><tp:taxon-name-part taxon-name-part-type="genus">Chordodes</tp:taxon-name-part></tp:taxon-name></italic> cf. <italic><tp:taxon-name><tp:taxon-name-part taxon-name-part-type="species">furnessi</tp:taxon-name-part></tp:taxon-name></italic>: <bold>d</bold> simple areoles (<bold>sar</bold>) and bulging areoles (<bold>bar</bold>) between clusters of crowned areoles (<bold>ccar</bold> = circumcluster areoles) <bold>e</bold> thorn areole (<bold>thar</bold>) <bold>f</bold> tubercle (<bold>tu</bold>) <bold>g, h</bold> two different clusters of crowned and circumcluster areoles, where no differences between these two types of areoles are visible.</p></caption><graphic xmlns:xlink="http://www.w3.org/1999/xlink" xlink:href="zookeys-643-053-g003.jpg" position="float" orientation="portrait" xlink:type="simple" id="oo_117084.jpg"/></fig><fig id="F1" position="float" orientation="portrait"><label>Figure 1.</label><caption><p>
          <italic><tp:taxon-name><tp:taxon-name-part taxon-name-part-type="genus">Beatogordius</tp:taxon-name-part> <tp:taxon-name-part taxon-name-part-type="species">nagalandis</tp:taxon-name-part></tp:taxon-name></italic> sp. n., cuticular pattern: <bold>a</bold> cuticular pattern at lower magnification <bold>b, c</bold> branching and fusion of “bands”, space between bands is filled with debris <bold>d, e</bold> spines are present between the bands, fine cracks structure the bands stronger (d) or weaker (e) into subunits.</p></caption><graphic xmlns:xlink="http://www.w3.org/1999/xlink" xlink:href="zookeys-643-053-g001.jpg" position="float" orientation="portrait" xlink:type="simple" id="oo_117081.jpg"/></fig></tp:treatment-sec><ref-list><ref id="B8"><mixed-citation xmlns:xlink="http://www.w3.org/1999/xlink" xlink:type="simple">
          <person-group><name name-style="western"><surname>Schmidt-Rhaesa</surname><given-names>A</given-names></name><name name-style="western"><surname>Yadav</surname><given-names>AK</given-names></name></person-group> (<year>2004</year>) <article-title>First report of <tp:taxon-name><tp:taxon-name-part taxon-name-part-type="genus">Chordodes</tp:taxon-name-part> <tp:taxon-name-part taxon-name-part-type="uncertainty-rank">cf.</tp:taxon-name-part> <tp:taxon-name-part taxon-name-part-type="species">furnessi</tp:taxon-name-part></tp:taxon-name> (<tp:taxon-name><tp:taxon-name-part taxon-name-part-type="phylum">Nematomorpha</tp:taxon-name-part></tp:taxon-name>) from a praying mantid in India with a note on Indian nematomorph species.</article-title> <source>Current Science</source> <volume>86</volume>: <fpage>1023</fpage>–<lpage>1027</lpage>.</mixed-citation></ref></ref-list></tp:taxon-treatment>
